# Supplementary material for: [18F]-Fluorodeoxyglucose Positron Emission Tomography Can Contribute to Discriminate Patients with Poor Prognosis in Hormone Receptor-Positive Breast Cancer
Source: PLoS One. 2014 Aug 28;9(8):e105905. doi: 10.1371/journal.pone.0105905 (PMC4148332; doi:10.1371/journal.pone.0105905)
Supplement: Data S1 — Data used in this study. (XLS) [file pone.0105905.s005.xls]

## Sheet: RAW data
Labelling	CTx simple	Endo very simple	RTx simple	SUV	Recur	Current status	Age at diagnosis	OP date	OP date	Last F/U date	Date of 1st recur	OS_days	OS_years	Rfi days	RFI years	Tumor size	T simple	T very smiple	N very simple	simple stage	PR simple	ER simple	Ki67 cut	HG simple	HER-2	Intrinsic subtype based on IHC
Patient's coding label	1= Receive Chemotherapy 0=No	1= Receive Endocrine therapy 0=No	1= Receive Radiotherapy 0=No	Actual Value of SUV	0=No recur 1= Any recur	1. Alive without disease 2. Alive with disease 3. Death related Breast cancer 4. Death unrelated Breast cancer (ex.Stroke, IHD..)						Overall Survival (Days)	Overall Survival (Years)	Recurrence-Free Interval (Days)	Recurrence-Free Interval (Years)	Tumor size	1. T ≤2cm 2. T>2cm, ≤5cm 3. T>5cm	1. T ≤2cm 2. T>2cm	1. Node Positive 0. Node negative	1. Stage I 2. Stage II 3. Stage III	1. Positive 0. Negative	1. Positive 0. Negative	1. Ki67 <15% 2. Ki67>15%	1. Grade I/II 2. Grade III	1. Positive 0. Negative	1. Luminal A 2. Luminal B
s292	1	1	0	12.8	0	1	33		2008-03-12	2012-09-20		1628	4.52222		4.52222	2.2	2	2	0	2	1	1	1	1	0	1
s293	1	1	0	12.4	1	2	33	2005-07-22		2013-01-30	2010-10-03	2708	7.52222	1871	5.19722	1.9	1	1	0	1	1	1	1	1	0	1
s185	1	1	1	11.2	0	1	45	PM c SLNBx, Rt	2007-03-20	2012-07-27		1927	5.35278		5.35278	3.3	2	2	0	2	1	1	2	1	0	2
s88	1	1	1	10.8	0	1	52	2006-09-15		2011-03-31		1636	4.54444		4.54444	2.5	2	2	1	2	1	1	1		0	1
s197	1	1	1	10.8	0	1	44	PM c SLNBx, Rt	2008-01-25	2009-04-28		453	1.25833		1.25833	2.6	2	2	0	2	1	1	2	1	0	2
s18	0	1	0	10.6	0	1	68	TM c SLNBx, Rt	2007-02-07	2012-03-02		1825	5.06944		0.225	2.3	2	2	0	2	1	1	1	1	0	1
s113	1	1	0	10.6	0	1	50		2008-04-01	2012-05-14		1483	4.11944		4.11944	2	1	1	0	1	1	1	1	2	1	2
s60	1	1	0	10.2	0	1	57	2005-06-14		2010-04-19		1745	4.84722		4.84722	3.9	2	2	1	2	1	1	1	1	1	2
s294	1	1	0	10	0	1	33	2005-11-04		2011-09-28		2124	5.9		5.9	2.3	2	2	1	3	1	1	1	1	0	1
s5	0	1	0	9.9	0	1	74	2006-10-24	Adjuvant EndocrLNe Tx 만 (arimidex)	2012-04-30		1986	5.51667		5.51667	3.4	2	2	0	2	1	1	1	2	0	2
s171	1	1	0	9.8	0	1	46		2008-12-19	2012-07-03		1274	3.53889		3.53889	2.1	2	2	0	2	1	1	2	1	0	2
s52	0	1	1	9.1	0	1	59	PM c SLNBx, Lt	2007-03-16	2012-11-10		2034	5.65		4.95	1.7	1	1	0	1	1	1	1	2	1	2
s154	1	1	1	9.1	0	1	47	2005-12-05		2013-01-15		2560	7.11111		6.31111	2	1	1	0	1	1	0	2	2	0	2
s29	1	1	1	8.9	0	1	64		2008-09-19	2012-10-18		1469	4.08056		4.08056	2.5	2	2	1	3	0	1	1	1	1	2
s100	1	1	0	8.9	1	2	51		2008-03-18	2012-10-05	2012-07-04	1637	4.54722	1546	4.29444	3.9	2	2	1	2	1	0	1	2	0	2
s22	0	1	0	8.8	0	1	66	2006-01-23	V-N G 1 (cribriform,papillary,so11d type c sevra1 foc1 of M1)	2011-04-11		1878	5.21667		5.21667	2.3	2	2	0	1	1	1	1		0	1
s217	1	1	0	8.7	0	1	43	2005-09-05		2013-01-17		2652	7.36667		6.42222	3.3	2	2	0	2	1	1	1	2	1	2
s223	1	1	0	8.7	1	2	42	2005-09-16		2013-01-30	2011-10-05	2654	7.37222	2179	6.05278	2.9	2	2	1	2	0	1	1	2	0	2
s305	1	1	0	8.7	0	1	25		2008-03-31	2012-10-18		1638	4.55		4.55	1.9	1	1	1	2	1	1	1	2	1	2
s53	1	1	0	8.6	0	1	59	TM c SLNBx, Lt	2007-06-18	2013-01-22		2014	5.59444		4.98889	3.4	2	2	0	2	1	1	1	1	0	1
s140	1	1	1	8.6	0	1	48	2005-12-08		2013-01-16		2558	7.10556		6.16944	2.5	2	2	1	3	1	1	1	1	0	1
s238	1	1	0	8.6	0	1	41		2008-09-25	2012-09-17		1432	3.97778		3.97778	3.7	2	2	1	2	1	1	1	1	0	1
s243	1	1	0	8.2	0	1	40		2007-12-11	2012-11-02		1761	4.89167		4.89167	3.6	2	2	0	2	1	1	2	2	1	2
s262	1	1	0	8.1	0	1	38	2006-07-13		2012-07-02		2149	5.96944		5.96944	2.1	2	2	1	2	1	1	1	1	0	1
s186	1	1	0	8	0	1	45	2006-05-02		2012-10-15		2323	6.45278		6.45278	2.3	2	2	0	2	1	1	1	1	1	2
s172	1	1	1	7.8	0	1	46	2005-12-23		2013-01-13		2540	7.05556		6.04722	2	1	1	1	2	1	1	1	1	1	2
s263	1	1	1	7.6	0	1	38	2005-09-22		2012-03-21		2339	6.49722		6.49722	1.9	1	1	1	2	1	1	1	1	0	1
s284	1	1	0	7.6	0	1	34	2005-11-17		2013-01-30		2593	7.20278		5.84444	5	2	2	1	2	1	0	1	1	0	1
s244	1	1	0	7.6	0	1	40		2008-12-16	2012-10-31		1395	3.875		3.875	2.2	2	2	1	2	1	1	2	1	0	2
s129	1	1	0	7.5	0	1	49	2006-01-17	methy1en b1ue	2013-01-11		2514	6.98333		5.86389	2.7	2	2	0	2	1	1	1	1	0	1
s246	1	1	1	7.4	0	1	40	2006-09-20		2012-09-20		2160	6		6	2.2	2	2	0	2	1	1	1	1	0	1
s273	1	1	1	7.4	0	1	36	2006-11-16	perLNodal soft t1ssue extens1on	2013-01-10		2214	6.15		4.32778	4.4	2	2	1	3	1	1	1	1	0	1
s239	0	1	0	7.2	0	1	41	2005-07-15		2013-01-03		2688	7.46667		6.20278	1.9	1	1	0	1	1	1	1	1	0	1
s112	1	1	1	7.1	0	1	50		2007-10-31	2012-10-25		1795	4.98611		4.98611	1.4	1	1	0	1	1	1	1	2	1	2
s43	1	1	0	6.8	0	1	60	2006-05-02		2013-01-24		2422	6.72778		5.44167	1.5	1	1	1	2	0	1	1		0	1
s236	1	1	1	6.8	0	1	41	2006-09-11		2012-10-16		2195	6.09722		6.09722	2.2	2	2	1	3	1	1	1	2	0	2
s279	1	1	0	6.7	0	1	35		2008-10-01	2012-10-09		1448	4.02222		4.02222	2.4	2	2	0	2	1	1	2	2	0	2
s87	1	1	0	6.4	0	1	52	2005-10-26		2013-01-02		2586	7.18333		5.92222	1.5	1	1	0	1	1	1	1	1	1	2
s252	1	1	1	6.4	0	1	39	2004-05-10		2013-01-10		3120	8.66667		7.11389	2.8	2	2	1	2	1	0	1	1	0	1
s67	1	1	0	6.3	0	1	56	2006-02-13		2013-01-10		2487	6.90833		6.04167	2.1	2	2	0	2	1	1	1	1	0	1
s137	1	1	1	6.3	0	1	48	2005-05-20		2013-01-06		2746	7.62778		6.46389	2.7	2	2	0	2	1	1	2	1	1	2
s142	1	1	1	6.3	0	1	48	2005-11-28		2013-01-30		2582	7.17222		6.29167	2.1	2	2	0	2	1	1	1	1	0	1
s274	1	1	0	6.3	0	1	36	2006-10-12	CK(+) SLN1에서 perm CK(+) : 40um	2010-01-16		1174	3.26111		3.26111	2.8	2	2	1	2	1	1	1	1	0	1
s250	1	1	1	6.1	0	1	39	2005-04-15		2013-01-14		2789	7.74722		6.73333	2.6	2	2	1	3	1	0	1	1	1	2
s13	1	1	1	6.1	0	1	70	2005-02-25		2011-03-08		2173	6.03611		6.03611	1.8	1	1	1	2	1	1	1	1	0	1
s272	1	1	0	5.9	1	2	36	2004-12-13		2013-01-24	2009-09-11	2921	8.11389	1708	4.74444	3.3	2	2	1	2	1	1	1	1	1	2
s83	1	1	1	5.9	0	1	53	2006-06-01		2011-07-29		1858	5.16111		5.16111	1.4	1	1	1	2	1	1	1	1	1	2
s224	0	1	0	5.9	0	1	42	TM c SLNBx, Rt	2007-04-12	2012-10-19		1987	5.51944		5.51944	2.4	2	2	0	2	1	0	1	1	1	2
s240	1	1	0	5.9	0	1	41	2006-10-04		2012-10-16		2172	6.03333		6.03333	2.7	2	2	0	2	1	1	1	1	0	1
s260	1	1	0	5.9	0	1	38		2007-11-14	2012-12-13		1829	5.08056		4.56389	2.5	2	2	0	2	1	0	2	1	1	2
s44	0	1	0	5.8	0	1	60		2008-11-05	2012-10-22		1427	3.96389		3.96389	2.8	2	2	1	2	1	1	1	1	0	1
s115	1	1	0	5.8	0	1	50	2005-06-24		2008-05-30		1056	2.93333		2.93333	2.2	2	2	0	2	0	1	1	1	1	2
s141	1	1	0	5.8	0	1	48	2006-06-19		2012-10-15		2276	6.32222		6.32222	1.8	1	1	0	1	1	1	1	1	0	1
s267	1	1	0	5.8	0	1	37	2006-07-03		2012-11-14		2291	6.36389		5.37222	1.4	1	1	0	1	1	1	1	2	1	2
s41	1	1	1	5.7	0	1	61		2008-05-30	2013-01-14		1664	4.62222		4.01389	3	2	2	1	2	1	1	1	1	0	1
s9	0	1	0	5.4	0	1	72	2005-09-05		2012-03-21		2356	6.54444		6.54722	2.4	2	2	1	3	1	1	1	1	0	1
s82	1	1	1	5.4	0	1	53	2006-04-07		2013-01-17		2440	6.77778		6.10278	2.2	2	2	0	2	1	1	2	1	0	2
s155	0	1	0	5.4	0	1	47		2008-03-11	2012-04-04		1463	4.06389		4.06389	1.8	1	1	0	1	1	0	1	1	0	1
s251	1	1	1	5.3	0	1	39	2006-06-27	Rt Breast : FA, FCD Axilla : 3/9	2013-01-27		2370	6.58333		5.80833	3.5	2	2	1	3	0	1	1	1	0	1
s268	1	1	0	5.3	0	1	37	2006-05-26		2013-01-22		2396	6.65556		6.05	1.5	1	1	1	2	1	1	1	1	1	2
s304	0	1	0	5.3	1	3	26	2004-04-30		2010-10-05	2005-04-01	2315	6.43056	331	0.919444	2.5	2	2	1	3	1	1	1		1	2
s99	1	1	1	5.2	1	2	51	PM c SLNBx, Rt	2007-01-17	2012-10-26	2011-01-03	2079	5.775	1426	3.96111	2.4	2	2	0	2	0	1	2	1	1	2
s245	1	1	0	5.2	0	1	40	2005-05-03		2012-09-24		2661	7.39167		7.39167	2.2	2	2	1	3	1	1	1	1	0	1
s51	1	1	0	5.1	0	1	59	MRM c SLNBx, Lt (IR:T/E)	2008-01-04	2012-09-11		1687	4.68611		4.68611	2.5	2	2	1	2	1	1	2	1	1	2
s261	1	1	1	5.1	0	1	38	2006-09-15		2012-09-26		2171	6.03056		6.03056	2.6	2	2	1	3	1	1	1	1	0	1
s173	1	1	0	5.1	0	1	46		2008-02-15	2012-10-25		1690	4.69444		4.69444	2.2	2	2	0	2	1	1	1	2	1	2
s283	1	1	1	5	1	2	34	2006-10-23	perLNodal soft t1ssue extens1on, extens1on of fascia	2012-10-02	2007-10-08	2139	5.94167	345	0.958333	2.4	2	2	1	3	0	1	1	2	1	2
s12	0	1	0	4.9	0	1	70		2008-12-26	2010-01-28		392	1.08889		1.08889	1.7	1	1	0	1	1	1	2	1	0	2
s143	1	1	1	4.9	0	1	48		2008-03-03	2012-10-23		1670	4.63889		4.63889	1.7	1	1	1	2	1	1	1	1	0	1
s199	0	1	0	4.9	0	1	44		2008-06-13	2012-07-10		1467	4.075		4.075	1.7	1	1	0	1	1	1	1		0	1
s218	0	1	1	4.9	0	1	43	2005-10-06		2013-01-07		2611	7.25278		6.18889	1.5	1	1	0	1	1	1	1	1	0	1
s36	1	1	1	4.8	0	1	62	2006-10-04		2012-10-30		2186	6.07222		6.07222	0.5	1	1	0	1	1	1	1	1	0	1
s77	0	1	1	4.8	0	1	54	2006-03-27		2013-01-30		2463	6.84167		5.94722	0.7	1	1	0	1	1	1	1	1	0	1
s78	0	1	0	4.8	1	2	54	2005-06-07		2011-02-24	2009-07-13	2057	5.71389	1476	4.1	1.8	1	1	1	2	0	1	1	1	0	1
s174	1	1	0	4.8	0	1	46	MRM c SLNBx, Rt	2007-03-15	2012-02-29		1784	4.95556		4.95556	2.7	2	2	1	2	1	1	1	1	0	1
s225	1	1	1	4.8	0	1	42		2007-11-01	2012-09-08		1747	4.85278		4.85278	1.6	1	1	1	2	1	1	1	1	0	1
s259	1	1	1	4.8	0	1	38	2004-12-17		2012-03-15		2608	7.24444		7.24444	6	3	2	1	3	0	1	2	1	1	2
s291	1	1	1	4.8	0	1	33	2006-12-01		2013-01-10		2199	6.10833		5	1.2	1	1	0	1	1	1	1	2	0	2
s7	0	1	0	4.7	0	1	73	2006-08-01		2011-01-28		1617	4.49167		4.49167	2.4	2	2	0	2	1	1	1	1	0	1
s17	1	1	0	4.7	0	1	68	2004-07-07		2013-01-10		3063	8.50833		7.075	1.8	1	1	0	1	0	1	1	1	0	1
s61	0	1	0	4.7	0	1	57	TM c SLNBx, Lt	2007-02-28	2011-09-14		1634	4.53889		4.53889	2.1	2	2	0	2	1	1	1	1	0	1
s68	1	1	0	4.7	0	1	56	2006-10-30		2013-01-16		2236	6.21111		5.19167	2.2	2	2	0	2	1	1	1	1	0	1
s69	1	1	0	4.7	0	1	56	2005-08-24		2012-08-07		2503	6.95278		5.99722	3	2	2	0	2	0	1	1	1	0	1
s138	1	1	1	4.7	0	1	48	PM c SLNBx, Rt	2007-01-05	2012-10-26		2091	5.80833		5.80833	2.6	2	2	0	2	1	1	2	2	0	2
s237	0	1	1	4.7	1	2	41		2008-12-05	2012-11-14	2012-01-11	1419	3.94167	1116	3.1	1.8	1	1	0	1	1	1	2	1	0	2
s269	1	1	1	4.7	1	2	37	PM c SLNBx, Rt	2008-01-16	2012-10-29	2010-01-26	1723	4.78611	730	2.02778	1.8	1	1	0	1	1	1	1	1	0	1
s298	1	1	1	4.7	1	2	32	2005-12-23		2013-01-24	2007-12-01	2551	7.08611	698	1.93889	2.2	2	2	1	2	0	1	1	1	1	2
s128	1	1	1	4.6	0	1	49		2008-06-04	2012-10-15		1571	4.36389		4.36389	1.1	1	1	0	1	1	1	1	1	0	1
s156	1	1	1	4.6	0	1	47	2006-01-27	SENTLNEL Fail (FAlSE POSLtIVE)	2011-03-24		1857	5.15833		5.15833	2.7	2	2	1	2	1	1	1	1	0	1
s275	1	1	1	4.6	0	1	36	2005-04-15		2012-09-24		2679	7.44167		7.44167	3.2	2	2	1	3	1	1	1	1	0	1
s15	0	1	0	4.5	0	1	69	2006-04-21		2008-01-23		632	1.75556		1.75556	2.1	2	2	0	2	1	1	1	1	0	1
s42	0	1	0	4.5	0	1	60		2008-12-26	2012-08-20		1314	3.65		3.65	2.3	2	2	0	2	0	1	2	1	1	2
s101	0	1	0	4.5	0	1	51	TM c SLNBx, Rt (TRAM)	2007-01-19	2012-07-12		1973	5.48056		5.48056	1.5	1	1	0	1	1	1	1	1	0	1
s175	0	1	0	4.5	0	1	46	TM c SLNBx, Rt (IR:fa11)	2007-04-20	2011-07-14		1524	4.23333		4.23333	1.7	1	1	0	1	1	0	1	1	0	1
s200	1	1	0	4.5	0	1	44	2005-12-05		2013-01-12		2557	7.10278		6.10278	4.2	2	2	1	2	1	1	1	1	0	1
s114	0	1	0	4.4	0	1	50	2005-06-13		2010-12-22		1989	5.525		5.525	2	1	1	0	1	1	1	1	1	1	2
s226	1	1	1	4.4	0	1	42	2006-01-18		2013-01-06		2508	6.96667		5.90833	2	1	1	0	1	1	1	1	1	0	1
s198	1	1	0	4.3	0	1	44		2007-12-11	2012-08-01		1670	4.63889		4.63889	1.7	1	1	1	2	1	1	1	1	0	1
s4	0	1	0	4.2	0	1	75	TM c SLNBx, Rt	2007-05-28	2012-12-30		2012	5.58889		3.76667	2.2	2	2	0	2	0	1	1	1	1	2
s3	0	1	0	4.2	0	1	79	2006-03-03		2012-10-20		2387	6.63056		1.35833	2	1	1	1	2	1	1	1	1	0	1
s45	1	1	0	4.2	0	1	60		2008-05-22	2013-01-14		1672	4.64444		3.73056	2.2	2	2	1	2	0	1	1	1	0	1
s187	0	1	0	4.2	0	1	45	2005-08-30		2011-09-28		2188	6.07778		6.07778	1.5	1	1	0	1	1	1	1	1	0	1
s266	1	1	0	4.2	0	1	37		2007-11-07	2008-10-27		350	0.972222		0.972222	1.8	1	1	0	1	1	1	2	1	0	2
s299	1	1	0	4.2	1	2	32	MRM c SLNBx, Rt	2007-05-29	2013-01-24		2035	5.65278		5.6	2.2	2	2	1	2	1	0	1	1	0	1
s201	1	1	0	4.1	0	1	44	TM c SLNBx, Lt	2007-05-21	2013-01-15		2034	5.65		5.09722	3	2	2	0	2	1	1	1	1	0	1
s188	1	1	1	4	0	1	45	2005-12-30		2013-01-30		2550	7.08333		6.20556	1.7	1	1	1	2	1	1	1	1	0	1
s139	0	1	1	4	0	1	48	2006-09-27		2012-10-18		2181	6.05833		6.05833	3.5	2	2	0	2	1	1	1	1	1	2
s24	1	1	0	3.9	0	1	66	2005-12-01		2013-01-13		2562	7.11667		5.97222	1.8	1	1	1	2	1	1	1	1	0	1
s97	0	1	0	3.9	0	1	52		2008-12-12	2012-11-13		1411	3.91944		3.91944	2.2	2	2	0	2	0	1	1	1	0	1
s177	1	1	0	3.9	0	1	46	MRM, Lt after PM c SLNBx	2007-02-16	2008-09-23		577	1.60278		1.60278	2.3	2	2	1	2	1	1	1	2	0	2
s242	1	1	1	3.9	0	1	41	2005-06-17		2012-07-26		2559	7.10833		7.10833	2.2	2	2	0	2	1	1	1	1	0	1
s178	1	1	1	3.8	0	1	46		2008-12-12	2012-08-21		1329	3.69167		3.69167	1.8	1	1	0	2	1	1	1	1	1	2
s6	1	1	1	3.8	0	1	74	2005-02-18		2013-01-05		2837	7.88056		6.82778	2.3	2	2	0	2	1	1	1	1	0	1
s219	1	1	1	3.8	0	1	43	PM c ALND c SLNBx, Lt	2007-08-31	2012-08-16		1786	4.96111		4.96111	2	1	1	1	2	1	1	1	1	1	2
s32	1	1	1	3.7	0	1	64	2005-10-10		2013-01-11		2611	7.25278		6.44444	2	1	1	0	1	1	1	1	1	0	1
s96	0	1	0	3.7	1	2	52	2005-12-29		2011-09-28	2007-10-01	2069	5.74722	632	1.75556	1.6	1	1	0	1	0	1	1	1	0	1
s102	1	1	1	3.7	0	1	51	2006-06-14		2012-09-25		2261	6.28056		6.28056	1.7	1	1	1	2	1	1	1	1	1	2
s157	1	1	0	3.7	0	1	47		2007-12-21	2013-01-19		1828	5.07778		4.5	2.5	2	2	0	2	1	1	1	2	0	2
s47	1	1	1	3.6	0	1	60	2005-02-23		2012-09-24		2731	7.58611		7.58611	2.8	2	2	1	2	1	1	1	1	1	2
s65	0	1	0	3.6	0	1	57		2008-02-21	2012-10-26		1685	4.68056		4.68056	2.7	2	2	0	2	0	1	1	1	0	1
s165	1	1	0	3.6	0	1	47		2007-12-05	2012-08-21		1696	4.71111		4.71111	2.4	2	2	1	2	1	1	1	1	0	1
s119	1	1	0	3.6	0	1	50	2006-05-23		2011-07-29		1866	5.18333		5.18333	3	2	2	0	2	1	1	1	1	0	1
s8	0	1	0	3.5	0	1	73	2006-08-25		2012-06-27		2102	5.83889		5.83889	2.3	2	2	0	2	1	1	1		0	1
s63	0	1	0	3.5	0	1	57	TM c SLNBx, Rt	2007-04-06	2013-01-11		2075	5.76389		5.01667	2	1	1	0	1	1	1	1	1	0	1
s147	0	1	0	3.5	0	1	48	2006-05-04		2012-08-22		2268	6.3		6.3	3.5	2	2	0	2	1	1	1		0	1
s153	1	1	0	3.5	0	1	48	2005-07-11		2011-09-28		2237	6.21389		6.21389	3	2	2	1	2	1	1	1		0	1
s202	1	1	1	3.5	0	1	44	2006-11-14		2013-01-16		2222	6.17222		5.55556	1.5	1	1	0	1	1	1	2	1	0	2
s227	1	1	0	3.5	0	1	42		2008-02-04	2012-08-14		1630	4.52778		4.52778	2.2	2	2	0	2	1	0	2	1	1	2
s285	1	1	0	3.5	0	1	34		2007-10-05	2012-09-05		1770	4.91667		4.91667	1.6	1	1	0	1	1	1	2	1	0	2
s296	1	1	0	3.5	0	1	33		2008-04-14	2012-08-13		1559	4.33056		4.33056	0.9	1	1	0	1	1	0	1	1	1	2
s123	1	1	1	3.4	0	1	50		2008-10-15	2012-11-01		1456	4.04444		4.04444	1.6	1	1	0	1	1	1	1	1	0	1
s166	0	1	1	3.4	0	1	47		2008-09-22	2012-09-25		1443	4.00833		4.00833	1.4	1	1	0	1	1	1	1	1	0	1
s207	0	1	0	3.4	0	1	44	2008-02-15	2008-02-15	2008-05-29		104	0.288889		0.288889	4	2	2	0	2	1	1	2	1	0	2
s281	0	1	0	3.4	0	1	35	TM c SLNBx, Rt (IR:sa1LNe bag)	2007-07-04	2011-07-05		1441	4.00278		4.00278	3.3	2	2	0	2	0	1	1		0	1
s86	1	1	1	3.3	0	1	53	2005-04-15		2013-01-21		2796	7.76667		6.51111	3.5	2	2	1	3	1	0	1	1	0	1
s118	1	1	1	3.3	0	1	50		2008-06-05	2013-01-15		1660	4.61111		4.06111	2.2	2	2	0	2	1	1	1	1	0	1
s210	0	1	0	3.3	0	1	44	TM c SLNBx c LAND, Lt	2007-07-24	2012-09-28		1864	5.17778		5.17778	1.3	1	1	0	1	1	1	1	1	0	1
s220	1	1	0	3.3	0	1	43	2006-01-18	Rotter's node 0/1 Familial BC	2013-01-30		2532	7.03333		6.13889	2	1	1	1	2	1	1	1	1	0	1
s229	1	1	0	3.3	0	1	42	2005-07-28		2013-01-29		2701	7.50278		6.49444	2.2	2	2	0	2	1	1	1	1	0	1
s295	0	1	1	3.3	0	1	33	2006-05-04	V-N G 2 (comedo necrosis)	2012-08-10		2256	6.26667		5.25278	1.6	1	1	0	1	1	1	1		1	2
s10	0	1	1	3.2	0	1	72		2008-12-10	2012-10-04		1374	3.81667		3.81667	2.1	2	2	0	2	1	1	2	1	0	2
s34	0	1	0	3.2	0	1	64		2008-09-12	2008-09-23		11	0.0305556		0.0305556	2.2	2	2	1	2	1	1	1	1	0	1
s108	1	1	1	3.2	0	1	51		2007-10-26	2012-09-27		1771	4.91944		4.91944	2.8	2	2	1	3	1	0	1	1	0	1
s120	1	1	0	3.2	0	1	50	MRM c SLNBx, Lt	2007-02-12	2013-01-21		2139	5.94167		4.97222	3.9	2	2	1	2	1	1	1		0	1
s167	1	1	0	3.2	0	1	47	2006-01-09		2013-01-14		2525	7.01389		6.22222	2.5	2	2	1	2	1	1	1	1	0	1
s211	1	1	0	3.2	0	1	44	2005-06-30		2011-04-08		2078	5.77222		5.77222	4	2	2	0	2	1	0	1	1	0	1
s214	0	1	0	3.2	0	1	44		2007-11-16	2013-01-15		1859	5.16389		4.50278	1.7	1	1	0	1	1	1	1	1	0	1
s89	1	1	1	3.1	0	1	52		2007-10-30	2012-10-22		1792	4.97778		4.97778	1.6	1	1	1	2	0	1	1	1	0	1
s50	1	1	1	3.1	0	1	60	2005-06-23		2012-08-09		2566	7.12778		7.12778	1.5	1	1	0	1	0	1	1	1	0	1
s80	0	1	1	3.1	0	1	54	2006-08-29		2011-08-23		1794	4.98333		4.98333	2	1	1	1	2	1	1	1	1	0	1
s124	0	1	0	3.1	0	1	50	TM c SLNBx, Lt (IR:TRAM)	2007-09-12	2013-01-19		1927	5.35278		4.71944	0.9	1	1	0	1	1	1	1	1	0	1
s160	1	1	0	3.1	0	1	47	2006-12-19		2013-01-12		2183	6.06389		5.23611	1.2	1	1	0	1	1	1	1	1	0	1
s303	1	1	1	3.1	0	1	28	2005-08-29		2013-01-04		2645	7.34722		6.31111	2.3	2	2	1	2	1	1	1	1	0	1
s104	1	1	0	3	0	1	51	2006-02-27		2013-01-25		2488	6.91111		5.92778	1.4	1	1	1	2	1	1	1	1	0	1
s181	1	1	1	3	0	1	46	2006-09-22		2013-01-26		2284	6.34444		5.35556	1.3	1	1	0	1	1	1	1	1	0	1
s14	0	1	0	2.9	1	2	70		2007-09-20	2012-11-01	2012-05-01	1841	5.11389	1661	4.61389	2.3	2	2	0	2	1	1	1	1	0	1
s56	1	1	0	2.9	0	1	58	MRM c SLNBx, Lt	2007-09-05	2012-09-18		1813	5.03611		5.03611	3.4	2	2	0	3	1	1	1	1	0	1
s70	0	1	0	2.9	0	4	56	2006-06-30		2008-07-10		730	2.02778		2.02778	1.2	1	1	1	2	1	1	1	1	0	1
s158	1	1	1	2.9	0	1	47	2006-12-21		2013-01-20		2189	6.08056		5.49444	1.2	1	1	1	2	1	1	1	2	0	2
s189	0	1	0	2.9	0	1	45	2006-07-05		2007-02-01		206	0.572222		0.572222	2.8	2	2	1	2	1	1	1	2	0	2
s179	1	1	0	2.8	0	1	46	2005-02-17		2011-09-28		2381	6.61389		6.61389	1.7	1	1	0	1	1	0	1	1	0	1
s90	1	1	0	2.8	0	1	52	MRM c SLNBx, Rt	2007-02-12	2012-08-16		1984	5.51111		5.51111	1.5	1	1	1	2	1	1	1	1	0	1
s25	1	1	1	2.8	0	1	66	2005-09-15		2013-01-13		2638	7.32778		5.74722	2.4	2	2	1	3	0	1	1	1	0	1
s131	1	1	0	2.8	0	1	49	MRM c SLNBx, Lt	2007-01-09	2013-01-15		2166	6.01667		5	1.7	1	1	1	2	1	1	1	1	0	1
s162	0	1	0	2.8	1	1	47		2008-03-18	2012-10-29	2009-03-23	1661	4.61389	365	1.01389	1.8	1	1	0	1	1	1	1	1	0	1
s216	1	1	0	2.8	0	1	44	2005-04-08		2011-09-28		2330	6.47222		6.47222	3	2	2	1	2	1	1	1	1	0	1
s228	1	1	0	2.8	0	1	42	2006-11-15		2013-01-14		2219	6.16389		5.01111	1.7	1	1	0	1	1	1	2	1	0	2
s30	0	1	0	2.7	0	1	64		2007-12-06	2012-12-29		1823	5.06389		4.56389	2.5	2	2	0	2	1	1	1		0	1
s116	1	1	0	2.7	0	1	50	MRM, Lt	2007-09-04	2012-08-29		1795	4.98611		4.98611	2.5	2	2	1	2	1	0	1	2	0	2
s125	0	1	0	2.7	0	1	50	2006-09-20		2012-09-12		2152	5.97778		5.97778	1.3	1	1	0	1	1	1	1	1	0	1
s149	0	1	0	2.7	0	1	48		2008-10-09	2013-01-15		1536	4.26667		3.71944	2.1	2	2	0	2	1	1	1		0	1
s159	0	1	0	2.7	0	1	47		2008-12-15	2013-01-30		1485	4.125		3.23056	2	1	1	1	3	1	1	1	2	0	2
s231	0	1	1	2.7	0	1	42		2008-12-05	2013-01-08		1473	4.09167		3.51944	1.4	1	1	0	1	1	1	1	1	0	1
s232	1	1	0	2.7	0	1	42	2006-02-27	RECON(TRAM)	2013-01-31		2494	6.92778		6.025	2.5	2	2	0	2	1	1	1	1	0	1
s297	1	1	1	2.6	0	1	33	2006-03-20		2013-01-07		2447	6.79722		6.22778	1	1	1	0	1	1	1	1	1	0	1
s145	0	1	0	2.6	0	1	48		2008-03-25	2013-01-24		1739	4.83056		4.10556	1.2	1	1	0	1	1	1	1	1	0	1
s287	1	1	0	2.6	0	1	34	2006-01-13		2013-01-24		2531	7.03056		5.76111	1.5	1	1	1	2	1	1	1	1	0	1
s121	1	1	1	2.5	0	1	50	2006-03-03		2012-08-07		2314	6.42778		6.42778	1.8	1	1	1	2	1	1	1	1	0	1
s190	0	1	0	2.5	0	1	45	2006-02-03		2013-01-15		2502	6.95		6.02222	1.7	1	1	0	1	1	1	1	1	0	1
s194	0	1	0	2.5	0	1	45	TM c LAD, Rt	2007-12-04	2012-07-31		1677	4.65833		4.65833	1.1	1	1	0	1	1	1	1	1	0	1
s205	0	1	0	2.5	0	1	44	2005-06-14		2013-01-24		2740	7.61111		5.00556	1.5	1	1	0	1	1	1	1	1	1	2
s233	0	1	1	2.5	0	1	42	2005-11-07		2010-01-01		1494	4.15		4.15	1.4	1	1	0	1	1	1	1	1	0	1
s282	1	1	1	2.5	0	1	35		2008-07-09	2012-08-28		1489	4.13611		4.13611	2.4	2	2	0	2	1	1	1	1	0	1
s91	1	1	0	2.4	0	1	52		2007-11-28	2013-01-15		1847	5.13056		4.51944	3	2	2	0	2	1	1	1	1	0	1
s117	1	1	0	2.4	0	1	50	2005-01-07		2012-09-10		2763	7.675		7.675	3.7	2	2	0	2	0	1	1	1	1	2
s126	1	1	0	2.4	0	1	50	2006-02-20	14 uptake	2013-01-21		2491	6.91944		6.32778	2	1	1	0	1	1	1	1	1	0	1
s208	0	1	0	2.4	0	1	44	2006-02-20	EX 후 TM	2013-01-30		2500	6.94444		6.05556	2	1	1	0	2	1	1	2		0	2
s212	1	1	1	2.4	0	1	44	2006-08-11		2012-10-17		2226	6.18333		6.18333	2.2	2	2	0	2	0	1	1	1	0	1
s48	1	1	0	2.3	0	1	60		2007-10-19	2012-10-30		1811	5.03056		5.03056	1.5	1	1	1	2	1	1	1	1	0	1
s168	0	1	1	2.3	0	1	47	2005-11-21		2013-01-07		2566	7.12778		5.95	0.7	1	1	0	1	1	1	1	1	0	1
s191	0	1	1	2.3	0	1	45	2005-12-20		2011-07-18		2008	5.57778		5.57778	1.1	1	1	0	1	1	1	1	1	0	1
s203	1	1	1	2.3	0	1	44		2007-12-11	2012-08-17		1686	4.68333		4.68333	2.5	2	2	0	1	1	1	2	1	0	2
s221	1	1	0	2.3	0	1	43	MRM c SLNBx, Lt	2007-04-06	2013-01-05		2069	5.74722		4.59444	1.4	1	1	1	3	1	1	1	1	0	1
s264	1	1	0	2.3	0	1	38	2005-07-28		2010-11-09		1901	5.28056		5.28056	2.2	2	2	1	2	1	1	1	1	0	1
s280	1	1	0	2.3	0	1	35		2007-10-16	2012-10-16		1800	5		5	2.3	2	2	0	2	1	1	1		0	1
s81	1	1	0	2.2	0	1	54	TM c SLNBx, Lt	2007-08-01	2012-08-23		1822	5.06111		5.06111	2.9	2	2	0	2	1	1	1	1	0	1
s109	1	1	1	2.2	0	1	51	2006-09-29		2012-09-18		2149	5.96944		5.96944	2.2	2	2	1	2	1	1	1	1	0	1
s92	1	1	0	2.1	0	1	52	TM c SLNBx, Lt	2008-01-03	2012-08-21		1668	4.63333		4.63333	1.2	1	1	0	1	1	1	1	1	0	1
s21	1	1	0	2.1	0	1	67	2006-09-05		2012-09-05		2160	6		6	4	2	2	0	2	0	1	1		0	1
s98	0	1	0	2.1	0	1	52	2006-01-23	노랑은 OPD CHART 확인하기	2013-01-30		2527	7.01944		6.11944	1.3	1	1	0	1	1	1	1	1	0	1
s122	1	1	1	2.1	0	1	50		2008-11-27	2012-10-12		1395	3.875		3.875	6.7	3	2	0	2	1	1	1		0	1
s163	1	1	0	2.1	0	1	47	2005-02-14		2012-08-30		2716	7.54444		7.54444	0.9	1	1	1	2	1	0	1	1	0	1
s192	1	1	0	2.1	0	1	45	MRM, Rt	2007-06-26	2012-10-24		1918	5.32778		5.32778	1.8	1	1	1	3	1	0	1	1	0	1
s230	0	1	0	2.1	0	1	42	2005-05-10		2012-08-03		2603	7.23056		7.23056	1	1	1	0	1	1	1	1	1	0	1
s255	0	1	1	2.1	0	1	39		2008-11-12	2012-10-18		1416	3.93333		3.93333	1.5	1	1	0	1	1	1	1	1	0	1
s28	1	1	0	2	0	1	65	2005-09-09		2013-01-22		2653	7.36944		6.39722	1.5	1	1	0	1	1	1	1	1	0	1
s150	1	1	0	2	0	1	48	2006-09-27	SLN frozen에서 negatIVe, permenant에서 posLtIVe	2012-10-18		2181	6.05833		6.05833	2.3	2	2	1	2	1	1	1	1	0	1
s182	1	1	1	2	0	1	46	2006-02-27		2011-07-14		1937	5.38056		5.38056	1.4	1	1	0	1	1	1	1	1	0	1
s193	1	1	0	2	0	1	45	2006-09-28		2011-07-17		1729	4.80278		4.80278	1.8	1	1	0	1	1	1	1	1	0	1
s234	1	1	0	2	0	1	42	2005-09-05		2013-01-18		2653	7.36944		6.42222	0.7	1	1	1	2	1	1	1	1	0	1
s253	0	1	0	2	0	1	39	2006-03-24		2013-01-12		2448	6.8		6.05	1.8	1	1	0	1	1	1	2	1	1	2
s2	0	1	0	1.9	0	1	80		2008-02-01	2012-10-19		1698	4.71667		4.71667	2	1	1	1	2	0	1	1	1	0	1
s16	1	1	1	1.9	0	1	69		2008-07-28	2012-10-04		1506	4.18333		4.18333	1.5	1	1	0	1	1	1	1	1	0	1
s71	1	1	1	1.9	0	1	56	2005-08-26		2013-01-15		2659	7.38611		5.68611	1.2	1	1	0	1	1	0	1	1	0	1
s84	0	1	0	1.9	0	1	53		2007-11-29	2012-07-04		1655	4.59722		4.59722	0.9	1	1	0	1	0	1	2	1	0	2
s110	0	1	0	1.9	0	1	51	TM c SLNBx, Lt	2007-05-18	2013-01-24		2046	5.68333		5.01667	2	1	1	0	1	1	0	1		0	1
s130	0	1	0	1.9	0	1	49	TM c SLNBx, Rt	2007-03-07	2013-01-30		2123	5.89722		5.01667	3.5	2	2	0	2	1	0	1		1	2
s161	1	1	1	1.9	0	1	47	PM c SLNBx, Lt	2007-07-27	2012-07-17		1790	4.97222		4.97222	1.5	1	1	1	2	1	1	1	1	0	1
s183	1	1	1	1.9	0	1	46		2008-09-26	2012-09-18		1432	3.97778		3.97778	1	1	1	1	2	1	1	1	1	0	1
s213	0	1	1	1.9	1	2	44	PM c SLNBx, Lt	2007-04-10	2012-08-21	2010-05-12	1931	5.36389	1112	3.08889	0.8	1	1	0	1	1	1	1	1	0	1
s247	1	1	1	1.9	0	1	40	2006-11-30		2012-09-21		2091	5.80833		5.80833	1.2	1	1	0	1	1	1	1	1	0	1
s248	1	1	0	1.9	0	1	40	2005-02-04		2013-01-23		2869	7.96944		5.34167	0.9	1	1	0	1	1	1	1	1	0	1
s270	1	1	0	1.9	0	1	37		2007-10-08	2012-07-12		1714	4.76111		4.76111	1.4	1	1	1	2	1	1	1	1	0	1
s276	1	1	1	1.9	0	1	36	2006-11-20	perLNodal soft t1ssue extens1on	2009-12-17		1107	3.075		3.075	1.4	1	1	0	1	1	1	1	2	0	2
s278	0	1	0	1.9	0	1	36		2008-08-18	2012-08-23		1445	4.01389		4.01389	1.3	1	1	0	1	1	1	1	1	0	1
s1	0	1	0	1.8	0	4	80	2004-11-01		2011-11-01	2011-11-01(추정)	2520	7		6.04444	2	1	1	0	1	0	1	1	1	1	2
s79	1	1	0	1.8	0	1	54		2008-09-26	2012-10-16		1460	4.05556		4.05556	1.1	1	1	1	2	1	1	1	1	0	1
s93	1	1	0	1.8	0	1	52	2006-03-06	SENTLNEL : <200μm	2012-07-03		2277	6.325		6.325	1.2	1	1	1	2	1	1	1	1	0	1
s105	1	1	0	1.8	0	1	51	MRM c SLNBx, Rt	2008-01-24	2013-01-11		1787	4.96389		3.40556	2.7	2	2	1	2	1	0	1	1	0	1
s133	0	1	1	1.8	0	1	49		2008-06-25	2012-07-03		1448	4.02222		4.02222	1.25	1	1	0	1	1	1	1		0	1
s206	0	1	0	1.8	0	1	44	2006-01-12		2013-01-16		2524	7.01111		5.28611	1	1	1	0	1	1	1	1	1	1	2
s271	1	1	0	1.8	0	1	37		2008-11-04	2012-07-10		1326	3.68333		3.68333	1	1	1	0	1	1	1	1	1	0	1
s277	1	1	1	1.8	0	1	36	2005-11-10		2013-01-24		2594	7.20556		5.88333	2.4	2	2	0	2	1	1	1		0	1
s288	1	1	1	1.8	0	1	34	TM c SLNBx, Lt (IR:1D+sa1LNe bag)	2007-06-25	2012-09-25		1890	5.25		5.25	2.2	2	2	0	2	1	1	1	1	0	1
s300	1	1	0	1.8	0	1	32	2005-08-26		2013-01-08		2652	7.36667		6.29722	2.5	2	2	1	2	0	1	1	1	0	1
s20	0	1	1	1.7	0	1	68	2005-05-26		2011-07-11		2205	6.125		6.125	1	1	1	0	1	1	1	1	1	0	1
s26	0	1	0	1.7	0	1	65		2008-10-07	2012-08-06		1379	3.83056		3.83056	2.3	2	2	0	2	1	1	1	1	0	1
s46	1	1	1	1.7	0	1	60		2008-12-23	2012-07-20		1287	3.575		3.575	1.5	1	1	1	3	1	1	2	2	0	2
s103	0	1	0	1.7	0	1	51	2006-07-07		2012-08-08		2191	6.08611		5.125	0.4	1	1	0	1	1	1	1	1	1	2
s132	1	1	0	1.7	0	1	49	2006-05-10		2013-01-16		2406	6.68333		6.01389	2.2	2	2	1	2	1	1	1		0	1
s146	1	1	1	1.7	0	1	48		2008-11-03	2012-11-13		1450	4.02778		4.02778	1.7	1	1	1	2	1	1	1	1	0	1
s176	1	1	0	1.7	0	1	46	TM c SLNBx, Lt	2007-09-13	2012-10-05		1822	5.06111		5.06111	1.2	1	1	0	1	1	1	2	2	0	2
s254	0	1	1	1.7	0	1	39		2008-11-18	2013-01-17		1499	4.16389		3.60278	1.8	1	1	0	1	1	1	2	1	0	2
s256	0	1	1	1.7	0	1	39		2008-12-26	2010-02-06		400	1.11111		1.11111	0.8	1	1	0	1	1	1	1	1	0	1
s195	1	1	0	1.7	0	1	45	2005-10-10		2013-01-09		2609	7.24722		6.15278	2.3	2	2	0	2	1	1	1	1	0	1
s286	0	1	1	1.7	0	1	34	2005-07-07		2013-01-24		2717	7.54722		6.225	1	1	1	0	1	1	1	1	1	0	1
s94	0	1	1	1.6	0	1	52	PM c SLNBx, Lt	2007-08-23	2012-08-20		1797	4.99167		4.99167	0.8	1	1	0	1	1	1	1	1	0	1
s11	0	1	0	1.6	0	1	71	TM c SLNBc, Lt	2007-04-24	2008-03-07		313	0.869444		0.869444	1.5	1	1	0	1	1	1	1	1	0	1
s37	1	1	1	1.6	0	1	62	PM c SLNBx, Lt	2007-06-01	2012-09-13		1902	5.28333		5.28333	2	1	1	0	1	1	1	1	1	0	1
s38	1	1	1	1.6	0	1	62		2008-07-24	2012-09-11		1487	4.13056		4.13056	2.6	2	2	1	3	1	1	1	1	0	1
s58	1	1	1	1.6	0	1	58		2008-12-26	2013-01-15		1459	4.05278		3.50556	1.3	1	1	0	1	1	1	1	1	0	1
s106	1	1	1	1.6	0	1	51	TM c SLNBx, Lt(IR:TRAM)	2008-01-18	2012-07-19		1621	4.50278		4.50278	9	1	1	1	2	1	1	1	1	0	1
s127	1	1	0	1.6	0	1	50		2008-11-20	2013-01-20		1500	4.16667		3.52778	2.7	2	2	0	2	1	1	1	1	0	1
s169	0	1	0	1.6	0	1	47	2006-12-08		2013-01-16		2198	6.10556		5.55	0.5	1	1	0	1	1	1	1	1	0	1
s184	0	1	1	1.6	0	1	46	PM c SLNBx, Lt	2008-01-21	2011-09-01		1300	3.61111		3.61111	0.9	1	1	0	1	1	1	1	1	0	1
s257	0	1	0	1.6	0	1	39		2008-11-17	2012-11-13		1436	3.98889		3.98889	1.9	1	1	0	1	0	1	1	1	0	1
s151	0	1	1	1.5	0	1	48	PM c SLNBx, Lt	2007-08-27	2012-08-16		1789	4.96944		4.96944	0.8	1	1	0	1	1	0	1		0	1
s289	0	1	0	1.5	0	1	34	2006-03-20		2011-07-07		1907	5.29722		5.29722	1.5	1	1	0	1	1	1	1	1	0	1
s31	0	1	0	1.5	0	1	64		2008-10-08	2012-07-23		1365	3.79167		3.79167	1.7	1	1	1	2	1	1	1	1	0	1
s39	0	1	0	1.5	0	1	62	2006-12-06		2013-01-31		2215	6.15278		5.25	1	1	1	0	1	1	1	1	1	0	1
s57	1	1	0	1.5	0	1	58	MRM c SLNBx, Lt	2007-01-30	2007-08-27		207	0.575		0.575	1.5	1	1	1	2	0	1	1	1	0	1
s66	0	1	1	1.5	0	1	57		2008-07-09	2012-07-19		1450	4.02778		4.02778	1	1	1	0	1	0	1	1	1	0	1
s72	0	1	0	1.5	0	1	56	2005-12-30		2013-01-28		2548	7.07778		6.07222	2.5	2	2	0	2	1	1	1	1	0	1
s73	0	1	0	1.5	0	1	56	2006-03-24	IMC c E1C & extensive m1croca1c1f1cat1on	2013-01-30		2466	6.85		5.95556	0.7	1	1	0	1	1	1	1		0	1
s111	0	1	0	1.5	0	1	51	2006-11-29		2013-01-17		2208	6.13333		4.39444	0.7	1	1	0	1	1	1	1	1	0	1
s180	0	1	1	1.5	0	1	46		2007-10-12	2012-07-30		1728	4.8		4.8	1.3	1	1	0	1	1	1	1	1	0	1
s196	0	1	0	1.5	0	1	45		2008-10-15	2012-11-07		1462	4.06111		4.06111	0.8	1	1	0	1	1	1	1	1	0	1
s204	0	1	0	1.5	0	1	44		2008-11-13	2012-07-02		1309	3.63611		3.63611	1	1	1	0	1	1	1	2		1	2
s215	1	1	0	1.5	0	1	44		2008-09-29	2012-10-16		1457	4.04722		4.04722	1	1	1	0	1	1	1	1	1	0	1
s235	0	1	0	1.5	0	1	42		2008-10-09	2012-11-07		1468	4.07778		4.07778	1.2	1	1	0	1	1	1	1		0	1
s265	1	1	0	1.5	0	1	38		2008-04-18	2012-08-03		1545	4.29167		4.29167	1.3	1	1	0	1	1	1	1	1	0	1
s164	0	1	0	1.5	0	1	47	TM c SLNBx c IR, Rt(T/E)	2007-03-27	2012-09-13		1966	5.46111		5.46111	1	1	1	0	1	1	1	1	1	0	1
s107	0	1	1	1.4	0	1	51		2007-10-29	2012-08-23		1734	4.81667		4.81667	3.8	2	2	0	2	0	1	1	1	0	1
s134	0	1	1	1.4	0	1	49		2007-10-15	2012-10-02		1787	4.96389		4.96389	1	1	1	0	1	1	1	1	1	0	1
s209	0	1	0	1.4	0	1	44	TM c LAD, Lt	2007-08-23	2012-07-24		1771	4.91944		4.91944	0.7	1	1	0	1	1	0	1	1	0	1
s23	0	1	1	1.4	0	1	66		2007-12-28	2012-10-16		1728	4.8		4.8	1	1	1	0	1	1	1	1	1	0	1
s33	0	1	0	1.4	0	1	64	2005-06-07		2013-01-30		2753	7.64722		6.75278	1.5	1	1	0	1	1	1	1	1	0	1
s35	0	1	1	1.4	0	1	63	2005-06-13		2012-07-16		2553	7.09167		7.09167	2.5	2	2	0	2	1	1	1	1	0	1
s40	1	1	1	1.4	0	1	62		2008-07-24	2012-09-11		1487	4.13056		4.13056	1.9	1	1	0	1	0	1	1	1	0	1
s54	0	1	0	1.4	0	1	59	TM c SLNBx, Lt	2007-04-27	2013-01-13		2056	5.71111		4.95833	0.6	1	1	0	1	1	1	1		0	1
s55	0	1	0	1.4	0	1	59		2007-09-18	2012-08-24		1776	4.93333		4.93333	1.2	1	1	0	1	0	1	1	1	0	1
s85	1	1	0	1.4	0	1	53	TM c SLNBx, Rt	2007-01-09	2013-01-03		2154	5.98333		4.96944	3	2	2	0	2	1	1	1	1	0	1
s95	1	1	1	1.4	0	1	52		2008-07-21	2012-10-09		1518	4.21667		4.21667	1	1	1	1	2	0	1	1	1	0	1
s222	0	1	1	1.4	0	1	43	PM c SLNBx, Rt	2007-01-15	2013-01-17		2162	6.00556		4.97222	1.4	1	1	0	1	1	1	1		0	1
s249	0	1	1	1.4	0	1	40	2006-06-23		2013-01-21		2368	6.57778		5.98889	1.6	1	1	0	1	1	1	1	1	0	1
s290	1	1	1	1.4	0	1	34	TM c SLNBx c LAND, Lt	2007-06-28	2012-09-21		1883	5.23056		5.23056	8	3	2	1	3	1	0	1	1	0	1
s19	0	1	1	1.3	0	1	68	2006-03-28		2013-01-13		2445	6.79167		6.00278	0.7	1	1	0	1	0	1	1	1	0	1
s27	1	1	1	1.3	0	1	65		2007-09-17	2012-08-28		1781	4.94722		4.94722	1.5	1	1	0	1	1	1	1	1	0	1
s62	0	1	0	1.3	0	1	57	2005-01-14		2013-01-27		2893	8.03611		7.28056	1.3	1	1	0	1	1	1	1	1	0	1
s74	0	1	1	1.3	0	1	56	2005-08-19		2011-08-25		2166	6.01667		6.01667	1	1	1	0	1	1	1	1	1	0	1
s135	0	1	1	1.3	0	1	49	2005-03-11		2013-01-18		2827	7.85278		7.22222	1	1	1	0	1	1	1	1	1	0	1
s76	0	1	1	1.2	0	1	55	PM c SLNBx, Rt	2007-01-02	2013-01-23		2181	6.05833		4.79167	0.9	1	1	0	1	1	1	1	1	0	1
s49	1	1	1	1.2	0	1	60		2008-04-14	2013-01-13		1709	4.74722		4.10556	0.5	1	1	1	2	1	0	1	1	0	1
s64	0	1	0	1.2	0	1	57		2007-10-05	2012-10-02		1797	4.99167		4.99167	0.8	1	1	0	1	1	1	1	1	0	1
s136	0	1	1	1.2	0	1	49		2008-10-17	2012-07-02		1335	3.70833		3.70833	2.1	2	2	0	2	1	1	1		0	1
s152	1	1	0	1.2	0	1	48	2005-03-28		2012-08-07		2649	7.35833		7.35833	3	2	2	0	2	1	1	1		0	1
s301	1	1	1	1.2	1	1	31	2006-08-24		2012-07-09	2008-03-26	2115	5.875	572	1.58889	1	1	1	1	2	1	1	1	1	0	1
s302	1	1	0	1.2	0	1	31	2005-03-09		2011-09-28		2359	6.55278		6.55278	0.9	1	1	0	1	1	0	1	1	0	1
s59	1	1	0	1.1	0	1	58	2006-01-23		2013-01-30		2527	7.01944		5.98889	1	1	1	0	1	0	1	1	1	0	1
s75	0	1	0	1	0	1	56	2005-08-05		2011-09-08		2193	6.09167		6.09167	0.9	1	1	0	1	1	1	1	1	0	1
s144	0	1	0	1	0	1	48	TM c SLNBx, Rt	2007-01-26	2013-01-31		2165	6.01389		4.98056	1.4	1	1	0	1	0	1	1	1	1	2
s170	1	1	0	1	0	1	47	2004-10-01	SENTLNEL N(1/1)	2008-07-30		1379	3.83056		3.83056	1.2	1	1	1	2	1	1	1		0	1
s241	1	1	0	1	0	1	41	2006-09-21		2013-01-09		2268	6.3		5.725	1.1	1	1	1	2	1	1	2	1	0	2
s148	0	1	0	0.8	0	1	48	TM c SLNBx, Rt	2007-01-30	2013-01-30		2160	6		5.10278	1	1	1	0	1	1	1	1		0	1
s258	0	1	0	0.8	0	1	39	TM c SLNBx, Lt	2007-01-31	2013-01-11		2141	5.94722		5.075	1.8	1	1	0	1	1	1	1		0	1
